# Supplementary material for: Extracellular vesicle biomarkers in circulation for colorectal cancer detection: a systematic review and meta-analysis
Source: BMC Cancer. 2024 May 22;24:623. doi: 10.1186/s12885-024-12312-8 (PMC11110411; doi:10.1186/s12885-024-12312-8)
Supplement: Supplementary file 8 — Supplementary Material 8 [file 12885_2024_12312_MOESM8_ESM.xlsx]

## Sheet: Sheet2
	supplementary table 4 Protocols of blood exosomes detection
	Ref.	Extracellular vesicle	Specimen	Centrifugation	Extraction
	(61)	exosome	serum	500g for 5min, 16500g for 20min, 120000g for 70min	/
	(60)	exosome	serum	2000g for 30min, 12000g for 60min, 120000g for 120min	/
	(58)	Extracellular vesicles	plasma	2000g for 10min, 3000g for 10min	ExoQuick exosome precipitation isolution
	(59)	microparticles	serum	10000g for 20min, 100000g for 90min	/
	(57)	microvesicles	plasma	1200g for 15min, 1500g for 15min, 110000g for 16h, 750g for 5min, 1500g for 15min. 14000g for 35min	/
	(56)	Extracellular vesicles	serum	300g for 10min, 100000g for 90min, 100000g for 70min twice	/
	(55)	exosome	plasma	3000g for 10min,1500g for 30min	ExoQuick exosome precipitation isolution
	(54)	exosome	serum	3000g for 15min, 1500g for 30min	ExoQuick exosome precipitation isolution
	(53)	exosome	serum	1500rpm for 10min, 12000rpm for 2min, 13000rpm for 2min	ExoQuick exosome precipitation isolution
	(52)	exosome	serum	1500g for 15min	ExoQuick kit
	(51)	exosome	serum	1500rpm for 10min, 12000rpm for 2min	qEV size exclusion colimns
	(49)	Extracellular vesicles	plasma	1500g for 30min	ExoQuick kit
	(48)	exosome	serum	2000rpm for 10min, 10000g for 30min, 110000g for 70min	/
	(47)	exosome	plasma	10000g for 5min	invitrogen total exosome isolation kit
	(46)	Extracellular vesicles	plasma	2500g for 15min, 100000g for 2h, 100000g for 2h	high-sensitivity flow cytometer
	(50)	exosome	plasma	3000g for 10min, 3000g for 20min, 10000g for 20min, 100000g for 30min, 10000g foe 70min	/
	(45)	exosome	plasma	3000g for 15min, 3000g for 15min,13000g for 30min, 150000g for 4h	/
	(44)	exosome	plasma	3000g for 15min, 13000g for 30min, 150000g for 4h, 150000g for 2h	/
	(43)	exosome	serum	2500g for 10min	exosome isolation
	(42)	exosome	serum	2000g for 20min, 15000g for 2min	invitrogen total exosome isolation kit
	(41)	exosome	plasma	2000g for 15min, 10000g for 30min, 100000g for 75min, 100000g for 75min	/
	(40)	exosome	serum	1500g for 10min, 13800g for 15min	/
	(39)	exosome	serum	10000g for 30min, 100000g for 2h	/
	(38)	Extracellular vesicles	serum	10000g for 30min, 110000g for 90min, 10000g for 10min	Total Exosome isolation reagent
	(37)	exosome	serum	1500rpm for 10min, 12000rpm for 2min	ExoQuick exosome precipitation isolution
	(35)	Extracellular vesicles	serum	1500g for 15min, 10000g for 30min, 100000g for 1h	/
	(34)	exosome	plasma	3000g for 15min, 3000g for 15min, 1500g for 30min	ExoQuick-TCTM
	(33)	exosome	serum	4000rpm for 10min. 2000g for 30min, 10000g for 60min	exosome isolation reagent
	(32)	Extracellular vesicles	plasma	1000g for 1h, 3000g for 10min, 300g for 10min, 2000g for 20min, 10000g for 40min, 100000g for 2h	SiMoa EV assays
	(31)	exosome	plasma	3000g for 15min, 3000g for 15min, 13000g for 30min, 150000g for 4h	/
	(30)	exosome	serum	3000rpm for 10min, 10000rpm for 10min, 2000g for 30min, 1500g for 30min	ExoQuick exosome precipitation isolution
	(29)	exosome	serum	3000g for 10min, 3000g for 10min, 10000g for 30min, 100000g for 2h	/
	(28)	exosome	serum	1200g for 10min	Total Exosome isolation reagent
	(27)	Extracellular vesicles	plasma	160000g overnight, 160000g overniaght	/
	(36)	Extracellular vesicles	serum	1500g for 10min	immunomagnetic beads conjugated with combined antibodies
	(26)	exosome	serum	3000g for 10min, 13000rpm for 2min	ExoQuick exosome precipitation isolution
	(25)	exosome	plasma	1500g for 12min; 2000g for 20min; 10000g for 20min, 5min, 30sec; 1400rpm for 15-20min; 13000g for 30min	Exosome precipitation reagent
	(24)	exosome	serum	3500g for 7min, 17000g for 10min, 3000g for 15min, 1500g for 30min, 1500g for 5min	ExoQuick kit
	(23)	exosome	plasma	300g for 10min, 2000g for 10min, 10000g for 10min, 1000g for 10min	Plasma Two-Phase Polymer System
	(22)	Extracellular vesicles	plasma	120000g for 70min, 500g for 10min,17000g for 20min, 500g for 10min	/
	(21)	exosome	serum	2000g for 30min, 1500g for 30min	RiboTM exosome isolation reagent
	(20)	exosome	plasma	3000g for 15min	ExoQuick-TCTM
	(19)	exosome	serum	10000g for 30min, 100000g for 2h	/
	(18)	Extracellular vesicles	plasma	3000rpm, 13000rpm	/
	(17)	exosome	plasma	/	/
	(16)	exosome	plasma	3000g for 15min, 10000g for 20min, 10000g for 60min,	BestBio-Exosome kit
	(15)	exosome	serum	3000g for 10min, 10000g for 30min, 100000g for 2h	/
	(14)	exosome	plasma	3000rpm for 10min	ExoQuick plasma prep with thrombin kit
